# Supplementary material for: Genome-Wide Characterization and Phylogenetic and Stress Response Expression Analysis of the MADS-Box Gene Family in Litchi (Litchi chinensis Sonn.)
Source: Int J Mol Sci. 2024 Feb 1;25(3):1754. doi: 10.3390/ijms25031754 (PMC10855657; doi:10.3390/ijms25031754)
Supplement: Supplementary file 1 [file ijms-25-01754-s001.zip]

Archive with 9 entries (9 files):
- S1.xlsx
- S2.xlsx
- S3.xlsx
- S4.xlsx
- S5.xlsx
- S6.xlsx
- S7.xlsx
- S8.xlsx
- S9.xlsx
