# Supplementary material for: Genome-Wide Characterization and Phylogenetic and Stress Response Expression Analysis of the MADS-Box Gene Family in Litchi (Litchi chinensis Sonn.)
Source: Int J Mol Sci. 2024 Feb 1;25(3):1754. doi: 10.3390/ijms25031754 (PMC10855657; doi:10.3390/ijms25031754)
Supplement: Supplementary file 1 [file ijms-25-01754-s001.zip › S1.xlsx]

## Sheet: Sheet1
Table S1. Physicochemical properties of identified LcMADS-box genes.
Gene Name	Gene ID	Chr.	CDS size (bp)	Number of amino acids (aa)	Molecular weight (kDa)	Theoretical pI	Instability index	Grand average of hydropathicity	Number of transmembrane domains	Subcellular location
LcMADS1	LITCHI017400.m1	Chr1	1167	388	44965.7	5.26	63.76	-0.852	0	nucleus
LcMADS2	LITCHI012726.m1	Chr2	594	197	21838.8	7.87	51.81	-0.585	0	nucleus
LcMADS3	LITCHI012728.m1	Chr2	546	181	19707	5.97	47.3	-0.557	0	nucleus
LcMADS4	LITCHI012744.m1	Chr2	600	199	21941.7	8.63	54.25	-0.619	0	nucleus
LcMADS5	LITCHI025595.m1	Chr3	696	231	26184.8	9.2	40.4	-0.598	0	nucleus
LcMADS6	LITCHI025598.m1	Chr3	693	230	26431.4	9.44	62.7	-0.858	0	nucleus
LcMADS7	LITCHI026995.m1	Chr3	768	255	29638.8	9.53	56.78	-0.809	0	nucleus
LcMADS8	LITCHI027164.m1	Chr3	510	169	18764.8	9.16	54.21	-0.45	0	nucleus
LcMADS9	LITCHI030179.m1	Chr4	963	320	37615.6	9.15	46.64	-0.464	0	nucleus
LcMADS10	LITCHI031795.m1	Chr4	927	308	35923.8	9.45	42.23	-0.81	0	nucleus
LcMADS11	LITCHI000445.m1	Chr5	561	186	21248.5	9.65	52.08	-0.711	0	nucleus
LcMADS12	LITCHI000751.m1	Chr5	228	75	8439.95	9.95	32	-0.096	0	cytoplasm
LcMADS13	LITCHI000754.m1	Chr5	1023	340	38629.3	9.43	59.41	-0.628	0	nucleus
LcMADS14	LITCHI000755.m1	Chr5	840	279	31832.8	9.03	34.27	-0.375	0	cytoplasm
LcMADS15	LITCHI001217.m1	Chr5	1083	361	40281.7	6.92	45.47	-0.443	0	nucleus
LcMADS16	LITCHI001246.m1	Chr5	642	213	24289.7	7.61	61.9	-0.655	0	nucleus
LcMADS17	LITCHI001247.m1	Chr5	663	220	25040.6	6.78	57.74	-0.668	0	nucleus
LcMADS18	LITCHI001248.m1	Chr5	651	216	24853.4	9	61.52	-0.708	0	nucleus
LcMADS19	LITCHI001249.m1	Chr5	651	216	24771.3	8.37	62.66	-0.677	0	nucleus
LcMADS20	LITCHI001250.m2	Chr5	678	225	25412.9	5.72	59.41	-0.63	0	nucleus
LcMADS21	LITCHI001251.m1	Chr5	585	194	22016.1	6.22	51.79	-0.664	0	nucleus
LcMADS22	LITCHI001252.m1	Chr5	249	82	9537.1	9.87	40.42	-0.394	0	nucleus
LcMADS23	LITCHI001256.m1	Chr5	636	211	24067.7	8.83	68.59	-0.588	0	nucleus
LcMADS24	LITCHI001361.m1	Chr5	729	242	27112.2	9.75	55.69	-0.533	0	nucleus
LcMADS25	LITCHI001392.m1	Chr5	687	228	25931.8	7.67	54.92	-0.544	0	nucleus
LcMADS26	LITCHI001394.m1	Chr5	966	321	36167.1	6.92	52.7	-0.459	0	nucleus
LcMADS27	LITCHI001395.m1	Chr5	636	211	24115.7	9.8	58.28	-0.498	0	nucleus
LcMADS28	LITCHI001396.m1	Chr5	606	201	22862	9.23	47.33	-0.585	0	nucleus
LcMADS29	LITCHI001457.m1	Chr5	924	307	34313.1	8.94	56.87	-0.594	0	nucleus
LcMADS30	LITCHI001458.m1	Chr5	1620	540	60656.2	8.56	61.76	-0.503	0	nucleus
LcMADS31	LITCHI001822.m1	Chr5	1023	340	38959.5	9.21	46.39	-0.631	0	nucleus
LcMADS32	LITCHI001823.m1	Chr5	1029	342	39176.7	9.12	43.9	-0.642	0	nucleus
LcMADS33	LITCHI002258.m1	Chr6	723	240	27553.7	9.02	49.4	-0.654	0	nucleus
LcMADS34	LITCHI002886.m1	Chr6	591	196	22311	9.42	54.43	-0.501	0	nucleus
LcMADS35	LITCHI003297.m1	Chr6	1143	380	41606.6	8.5	35.21	-0.511	0	nucleus
LcMADS36	LITCHI003376.m1	Chr6	510	169	19228.1	9.58	40.69	-0.596	0	nucleus
LcMADS37	LITCHI008374.m1	Chr7	837	278	31401	9.1	37.12	-0.696	0	nucleus
LcMADS38	LITCHI008464.m1	Chr7	1275	424	47436.2	5.22	46.11	-0.572	0	nucleus
LcMADS39	LITCHI008522.m1	Chr7	768	255	28861.1	9.22	59.95	-0.486	0	nucleus
LcMADS40	LITCHI008609.m1	Chr7	606	201	23130.2	8.84	47.45	-0.98	0	nucleus
LcMADS41	LITCHI008820.m1	Chr7	738	245	27656.2	6.87	64.25	-0.702	0	nucleus
LcMADS42	LITCHI009242.m1	Chr7	714	237	26935.9	9.28	48.21	-0.549	0	nucleus
LcMADS43	LITCHI009244.m1	Chr7	639	212	24764.5	8.47	50.08	-0.706	0	nucleus
LcMADS44	LITCHI010203.m1	Chr8	684	227	26198	9.48	37.83	-0.727	0	nucleus
LcMADS45	LITCHI010419.m1	Chr8	975	324	36520	5.37	56.98	-0.574	0	nucleus
LcMADS46	LITCHI010424.m1	Chr8	885	294	33111.2	5.55	55.21	-0.597	0	nucleus
LcMADS47	LITCHI010652.m1	Chr8	474	157	18037.8	9.21	50.31	-0.559	0	nucleus
LcMADS48	LITCHI010713.m1	Chr8	753	250	29023	9.4	50.48	-0.816	0	nucleus
LcMADS49	LITCHI011302.m1	Chr8	645	214	25016.5	8.44	59.47	-0.886	0	nucleus
LcMADS50	LITCHI011705.m1	Chr8	687	228	26107.7	9.47	51.02	-0.614	0	nucleus
LcMADS51	LITCHI011716.m1	Chr8	606	201	22948.8	8.77	55.4	-0.305	0	cytoplasm
LcMADS52	LITCHI028032.m1	Chr9	738	245	27907.1	8.96	49.43	-0.568	0	nucleus
LcMADS53	LITCHI028062.m1	Chr9	735	244	27884.1	9.08	57.42	-0.552	0	nucleus
LcMADS54	LITCHI028396.m1	Chr9	555	184	20846.1	9.58	41.22	-0.63	0	nucleus
LcMADS55	LITCHI028399.m1	Chr9	429	142	16392	9.82	43	-0.635	0	nucleus
LcMADS56	LITCHI028439.m1	Chr9	1134	377	43184	8.77	41.11	-0.784	0	nucleus
LcMADS57	LITCHI028843.m1	Chr9	510	169	19119.9	9.08	49.88	-0.809	0	nucleus
LcMADS58	LITCHI028844.m1	Chr9	597	198	21954.9	6.64	45.39	-0.497	0	nucleus
LcMADS59	LITCHI028845.m1	Chr9	522	173	19311	6.75	25.59	-0.592	0	nucleus
LcMADS60	LITCHI028871.m1	Chr9	429	142	16462	9.07	46.08	-0.796	0	nucleus
LcMADS61	LITCHI028933.m1	Chr9	735	244	28218.9	9.49	65.41	-0.832	0	nucleus
LcMADS62	LITCHI029614.m1	Chr9	651	216	24753.2	5.45	70.29	-0.675	0	nucleus
LcMADS63	LITCHI029895.m1	Chr9	555	184	21302.2	6.24	52.05	-0.885	0	cytoplasm
LcMADS64	LITCHI029901.m1	Chr9	588	195	22362.3	6.36	46.41	-0.765	0	nucleus
LcMADS65	LITCHI022805.m1	Chr10	723	240	27137.3	9.94	54.39	-0.58	0	nucleus
LcMADS66	LITCHI022932.m1	Chr10	624	207	24222	8.82	60.25	-0.791	0	nucleus
LcMADS67	LITCHI023327.m1	Chr10	738	245	28401.2	9.21	57.32	-0.909	0	nucleus
LcMADS68	LITCHI023328.m1	Chr10	741	246	28361.4	9.05	55.6	-0.635	0	nucleus
LcMADS69	LITCHI023455.m1	Chr10	1059	352	39931.2	6.28	46.34	-0.68	0	nucleus
LcMADS70	LITCHI006530.m1	Chr11	702	233	26885.4	9.55	36.25	-0.832	0	nucleus
LcMADS71	LITCHI006580.m1	Chr11	282	93	10857.6	8.85	30.82	-0.761	0	cytoplasm
LcMADS72	LITCHI006581.m1	Chr11	270	89	10000.5	9.83	50.56	-0.633	0	nucleus
LcMADS73	LITCHI006970.m1	Chr11	909	302	34792.7	9.11	46.42	-0.614	0	nucleus
LcMADS74	LITCHI007177.m1	Chr11	675	224	26142.7	9.1	46.71	-0.804	0	nucleus
LcMADS75	LITCHI007198.m1	Chr11	675	224	26171.7	8.56	48.8	-0.797	0	nucleus
LcMADS76	LITCHI007230.m1	Chr11	684	227	25766.2	7.03	56.79	-0.689	0	nucleus
LcMADS77	LITCHI007388.m1	Chr11	594	197	22477.2	9.22	44.53	-0.328	0	cytoplasm
LcMADS78	LITCHI020322.m1	Chr12	630	209	24464.3	9.88	59.46	-0.69	0	nucleus
LcMADS79	LITCHI021200.m1	Chr12	522	173	19988.9	9.39	42.72	-0.625	0	nucleus
LcMADS80	LITCHI021201.m1	Chr12	864	287	32263.2	9.2	33.8	-0.266	0	nucleus
LcMADS81	LITCHI023927.m1	Chr13	633	210	24292.4	5.76	45.06	-0.851	0	cytoplasm
LcMADS82	LITCHI024521.m1	Chr13	585	194	22226.2	6.15	52.44	-0.732	0	nucleus
LcMADS83	LITCHI004481.m1	Chr14	765	254	28658.6	7.65	62.02	-0.63	0	nucleus
LcMADS84	LITCHI004634.m1	Chr14	768	255	29073.2	8.26	55.35	-0.62	0	nucleus
LcMADS85	LITCHI004635.m1	Chr14	567	188	21490.8	9.65	45.94	-0.387	0	nucleus
LcMADS86	LITCHI005193.m1	Chr14	1221	406	45821.2	8.16	44.49	-0.341	1	nucleus
LcMADS87	LITCHI005351.m1	Chr14	729	242	27646.2	6.78	55.11	-0.676	0	nucleus
LcMADS88	LITCHI005352.m1	Chr14	726	241	28179.4	8.86	61.6	-0.715	0	nucleus
LcMADS89	LITCHI006184.m1	Chr14	705	234	27447.1	8.31	58.4	-0.806	0	nucleus
LcMADS90	LITCHI018826.m1	Chr15	1197	397	44880.5	5.32	49.49	-0.561	0	nucleus
LcMADS91	LITCHI018990.m1	Chr15	1317	438	48944.4	6.09	50	-0.479	0	nucleus
LcMADS92	LITCHI019277.m1	Chr15	1275	424	48017.6	7.24	63.94	-0.828	0	nucleus
LcMADS93	LITCHI019333.m1	Chr15	561	186	21562	9.59	37.71	-0.579	0	nucleus
LcMADS94	LITCHI019334.m1	Chr15	789	262	30174.7	9.63	61.17	-0.79	0	nucleus
