# Supplementary material for: Genome-Wide Characterization and Phylogenetic and Stress Response Expression Analysis of the MADS-Box Gene Family in Litchi (Litchi chinensis Sonn.)
Source: Int J Mol Sci. 2024 Feb 1;25(3):1754. doi: 10.3390/ijms25031754 (PMC10855657; doi:10.3390/ijms25031754)
Supplement: Supplementary file 1 [file ijms-25-01754-s001.zip › S2.xlsx]

## Sheet: Sheet2
Table S2. AtMADS-box genes list used for construction of evolutionary tree.
Gene name	Gene ID	Subgroup
AGL1	AT3G58780	MIKC
AGL2	AT5G15800	MIKC
AGL3	AT2G03710	MIKC
AGL4	AT3G02310	MIKC
AGL5	AT2G42830	MIKC
AGL6	AT2G45650	MIKC
AGL7	AT1G69120	MIKC
AGL8	AT5G60910	MIKC
AGL9	AT1G24260	MIKC
AGL10	AT1G26310	MIKC
AGL11	AT4G09960	MIKC
AGL12	AT1G71692	MIKC
AGL13	AT3G61120	MIKC
AGL14	AT4G11880	MIKC
AGL15	AT5G13790	MIKC
AGL16	AT3G57230	MIKC
AGL17	AT2G22630	MIKC
AGL18	AT3G57390	MIKC
AGL19	AT4G22950	MIKC
AGL20	AT2G45660	MIKC
AGL21	AT4G37940	MIKC
AGL22	AT2G22540	MIKC
AGL23	AT1G65360	Mα
AGL24	AT4G24540	MIKC
AGL25	AT5G10140	MIKC
AGL27	AT1G77080	MIKC
AGL28	AT1G01530	Mα
AGL29	AT2G34440	Mα
AGL30	AT2G03060	Mδ
AGL31	AT5G65050	MIKC
AGL32	AT5G23260	MIKC
AGL37	AT1G65330	Mγ
AGL38	AT1G65300	Mγ
AGL39	AT5G27130	Mα
AGL40	AT4G36590	Mα
AGL42	AT5G62165	MIKC
AGL43	AT5G40220	Mβ
AGL44	AT2G14210	MIKC
AGL45	AT3G05860	Mγ
AGL46	AT2G28700	Mγ
AGL47	AT5G55690	Mβ
AGL48	AT2G40210	Mγ
AGL52	AT4G11250	Mβ
AGL53	AT5G27070	Mβ
AGL54	AT5G27090	Mβ
AGL55	AT1G60920	Mα
AGL56	AT1G60880	Mα
AGL57	AT3G04100	Mα
AGL58	AT1G28450	Mα
AGL59	AT1G28460	Mα
AGL60	AT1G72350	Mα
AGL61	AT2G24840	Mα
AGL62	AT5G60440	Mα
AGL63	AT1G31140	MIKC
AGL65	AT1G18750	Mδ
AGL66	AT1G77980	Mδ
AGL67	AT1G77950	Mδ
AGL68	AT5G65080	MIKC
AGL69	AT5G65070	MIKC
AGL70	AT5G65060	MIKC
AGL71	AT5G51870	MIKC
AGL72	AT5G51860	MIKC
AGL73	AT5G38620	Mα
AGL74	AT1G48150	Mα
AGL75	AT5G41200	Mβ
AGL76	AT5G40120	Mβ
AGL77	AT5G38740	Mβ
AGL78	AT5G65330	Mβ
AGL79	AT3G30260	MIKC
AGL80	AT5G48670	Mγ
AGL81	AT5G39750	Mβ
AGL82	AT5G58890	Mβ
AGL83	AT5G49490	Mα
AGL84	AT5G49420	Mα
AGL85	AT1G54760	Mα
AGL86	AT1G31630	Mγ
AGL87	AT1G22590	Mγ
AGL89	AT5G27580	Mβ
AGL90	AT5G27960	Mγ
AGL91	AT3G66656	Mα
AGL92	AT1G31640	Mγ
AGL93	AT5G26950	Mβ
AGL94	AT1G69540	Mδ
AGL95	AT2G15660	Mγ
AGL96	AT5G06500	Mγ
AGL97	AT1G46408	Mα
AGL98	AT5G39810	Mβ
AGL99	AT5G04640	Mα
AGL100	AT1G17310	Mα
AGL101	AT5G27050	Mβ
AGL102	AT1G47760	Mα
AGL103	AT3G18650	Mβ
AGL104	AT1G22130	Mδ
