# Supplementary material for: Genome-Wide Characterization and Phylogenetic and Stress Response Expression Analysis of the MADS-Box Gene Family in Litchi (Litchi chinensis Sonn.)
Source: Int J Mol Sci. 2024 Feb 1;25(3):1754. doi: 10.3390/ijms25031754 (PMC10855657; doi:10.3390/ijms25031754)
Supplement: Supplementary file 1 [file ijms-25-01754-s001.zip › S3.xlsx]

## Sheet: Sheet1
Table S3. Homologous gene pairs in LcMADS-box genes.
Chr.	Gene Name	Gene ID		Chr.	Gene Name	Gene ID
Chr3	LcMADS5	LITCHI025595.m1	==	Chr7	LcMADS42	LITCHI009242.m1
Chr3	LcMADS6	LITCHI025598.m1	==	Chr7	LcMADS43	LITCHI009244.m1
Chr5	LcMADS18	LITCHI001248.m1	==	Chr8	LcMADS47	LITCHI010652.m1
Chr10	LcMADS66	LITCHI022932.m1	==	Chr3	LcMADS6	LITCHI025598.m1
Chr10	LcMADS66	LITCHI022932.m1	==	Chr7	LcMADS43	LITCHI009244.m1
Chr10	LcMADS67	LITCHI023327.m1	==	Chr14	LcMADS88	LITCHI005352.m1
Chr10	LcMADS67	LITCHI023327.m1	==	Chr15	LcMADS93	LITCHI019333.m1
Chr10	LcMADS68	LITCHI023328.m1	==	Chr14	LcMADS87	LITCHI005351.m1
Chr10	LcMADS69	LITCHI023455.m1	==	Chr14	LcMADS86	LITCHI005193.m1
Chr11	LcMADS70	LITCHI006530.m1	==	Chr8	LcMADS44	LITCHI010203.m1
Chr11	LcMADS74	LITCHI007177.m1	==	Chr8	LcMADS48	LITCHI010713.m1
Chr11	LcMADS76	LITCHI007230.m1	==	Chr5	LcMADS17	LITCHI001247.m1
Chr11	LcMADS76	LITCHI007230.m1	==	Chr8	LcMADS47	LITCHI010652.m1
Chr14	LcMADS88	LITCHI005352.m1	==	Chr15	LcMADS94	LITCHI019334.m1
