# Supplementary material for: Genome-Wide Characterization and Phylogenetic and Stress Response Expression Analysis of the MADS-Box Gene Family in Litchi (Litchi chinensis Sonn.)
Source: Int J Mol Sci. 2024 Feb 1;25(3):1754. doi: 10.3390/ijms25031754 (PMC10855657; doi:10.3390/ijms25031754)
Supplement: Supplementary file 1 [file ijms-25-01754-s001.zip › S4.xlsx]

## Sheet: Sheet1
Table S4. Ka/Ks ratios of LcMADS-box gene family members.
Gene Name 1	Gene Name 2	Gene ID 1	Gene ID 2	Ka	Ks	Ka_Ks
LcMADS5	LcMADS42	LITCHI025595	LITCHI009242	0.291253	1.36285	0.213708
LcMADS6	LcMADS43	LITCHI025598	LITCHI009244	0.26076	1.41278	0.184572
LcMADS18	LcMADS47	LITCHI001248	LITCHI010652	0.26607	2.88025	0.0923771
LcMADS66	LcMADS6	LITCHI022932	LITCHI025598	0.216564	2.08876	0.103681
LcMADS66	LcMADS43	LITCHI022932	LITCHI009244	0.269558	NaN	NaN
LcMADS67	LcMADS88	LITCHI023327	LITCHI005352	0.221928	1.4625	0.151745
LcMADS67	LcMADS93	LITCHI023327	LITCHI019333	0.420786	2.7879	0.150933
LcMADS68	LcMADS87	LITCHI023328	LITCHI005351	0.249851	1.77229	0.140976
LcMADS69	LcMADS86	LITCHI023455	LITCHI005193	0.316386	1.22043	0.259242
LcMADS70	LcMADS44	LITCHI006530	LITCHI010203	0.333514	1.07395	0.310548
LcMADS74	LcMADS48	LITCHI007177	LITCHI010713	0.166373	2.36804	0.0702575
LcMADS76	LcMADS17	LITCHI007230	LITCHI001247	0.242072	1.95768	0.123653
LcMADS76	LcMADS47	LITCHI007230	LITCHI010652	0.198965	1.70048	0.117005
LcMADS88	LcMADS94	LITCHI005352	LITCHI019334	0.246888	1.51722	0.162724
