# Supplementary material for: Genome-Wide Characterization and Phylogenetic and Stress Response Expression Analysis of the MADS-Box Gene Family in Litchi (Litchi chinensis Sonn.)
Source: Int J Mol Sci. 2024 Feb 1;25(3):1754. doi: 10.3390/ijms25031754 (PMC10855657; doi:10.3390/ijms25031754)
Supplement: Supplementary file 1 [file ijms-25-01754-s001.zip › S5.xlsx]

## Sheet: Sheet1
Table S5. Orthologous gene pairs of MADS-box gene family members between lychee and Arabidopsis.
Chr.	Gene Name	Gene ID		Chr.	Gene Name	Gene ID
Chr1	LcMADS1	LITCHI017400	==	At2	AGL33	AT2G26320
Chr3	LcMADS5	LITCHI025595	==	At2	AGL6	AT2G45650
Chr3	LcMADS5	LITCHI025595	==	At3	AGL13	AT3G61120
Chr3	LcMADS6	LITCHI025598	==	At2	AGL20	AT2G45660
Chr3	LcMADS6	LITCHI025598	==	At4	AGL14	AT4G11880
Chr3	LcMADS6	LITCHI025598	==	At4	AGL19	AT4G22950
Chr3	LcMADS6	LITCHI025598	==	At5	AGL42	AT5G62165
Chr3	LcMADS6	LITCHI025598	==	At5	AGL72	AT5G51860
Chr6	LcMADS33	LITCHI002258	==	At3	AGL45	AT3G05860
Chr6	LcMADS33	LITCHI002258	==	At5	AGL35	AT5G26630
Chr7	LcMADS41	LITCHI008820	==	At3	AGL18	AT3G57390
Chr7	LcMADS42	LITCHI009242	==	At2	AGL6	AT2G45650
Chr7	LcMADS43	LITCHI009244	==	At2	AGL20	AT2G45660
Chr7	LcMADS43	LITCHI009244	==	At5	AGL42	AT5G62165
Chr7	LcMADS43	LITCHI009244	==	At5	AGL72	AT5G51860
Chr8	LcMADS45	LITCHI010419	==	At1	AGL67	AT1G77950
Chr8	LcMADS45	LITCHI010419	==	At1	AGL104	AT1G22130
Chr8	LcMADS48	LITCHI010713	==	At4	AGL21	AT4G37940
Chr8	LcMADS50	LITCHI011705	==	At4	AGL11	AT4G09960
Chr8	LcMADS51	LITCHI011716	==	At1	AGL12	AT1G71692
Chr9	LcMADS57	LITCHI028843	==	At2	AGL29	AT2G34440
Chr9	LcMADS61	LITCHI028933	==	At4	AGAMOUSAG	AT4G18960
Chr9	LcMADS63	LITCHI029895	==	At1	AGL60	AT1G72350
Chr9	LcMADS63	LITCHI029895	==	At1	AGL100	AT1G17310
Chr10	LcMADS66	LITCHI022932	==	At2	AGL20	AT2G45660
Chr10	LcMADS66	LITCHI022932	==	At4	AGL14	AT4G11880
Chr10	LcMADS66	LITCHI022932	==	At4	AGL19	AT4G22950
Chr10	LcMADS66	LITCHI022932	==	At5	AGL72	AT5G51870
Chr10	LcMADS67	LITCHI023327	==	At1	AGL7	AT1G69120
Chr10	LcMADS67	LITCHI023327	==	At3	AGL79	AT3G30260
Chr10	LcMADS67	LITCHI023327	==	At5	AGL8	AT5G60910
Chr10	LcMADS68	LITCHI023328	==	At2	AGL3	AT2G03710
Chr11	LcMADS74	LITCHI007177	==	At2	AGL17	AT2G22630
Chr11	LcMADS74	LITCHI007177	==	At4	AGL21	AT4G37940
Chr11	LcMADS76	LITCHI007230	==	At2	AGL22	AT2G22540
Chr11	LcMADS76	LITCHI007230	==	At4	AGL24	AT4G24540
Chr14	LcMADS86	LITCHI005193	==	At1	AGL94	AT1G69540
Chr14	LcMADS86	LITCHI005193	==	At2	AGL30	AT2G03060
Chr14	LcMADS87	LITCHI005351	==	At2	AGL3	AT2G03710
Chr14	LcMADS88	LITCHI005352	==	At1	AGL10	AT1G26310
Chr14	LcMADS88	LITCHI005352	==	At1	AGL7	AT1G69120
Chr14	LcMADS89	LITCHI006184	==	At5	AGL32	AT5G23260
Chr15	LcMADS91	LITCHI018990	==	At5	AGL96	AT5G06500
Chr15	LcMADS94	LITCHI019334	==	At1	AGL7	AT1G69120
