# Supplementary material for: Genome-Wide Characterization and Phylogenetic and Stress Response Expression Analysis of the MADS-Box Gene Family in Litchi (Litchi chinensis Sonn.)
Source: Int J Mol Sci. 2024 Feb 1;25(3):1754. doi: 10.3390/ijms25031754 (PMC10855657; doi:10.3390/ijms25031754)
Supplement: Supplementary file 1 [file ijms-25-01754-s001.zip › S6.xlsx]

## Sheet: Sheet1
Table S6. Conservative motif information of in LcMADS-box gene family members.
Motif	Logo	E-value	Sites	Width
motif 1		1.4e-2758	91	50
motif 2		3.2e-562	38	50
motif 3		8.7e-304	45	21
motif 4		3.6e-156	9	50
motif 5		9.7e-142	19	27
motif 6		1.7e-111	8	29
motif 7		2.5e-101	8	29
motif 8		3.3e-89	23	15
motif 9		1.7e-90	11	29
motif 10		7.4e-75	10	41
motif 11		2.4e-66	14	21
motif 12		5.2e-53	6	21
motif 13		2.4e-43	14	19
motif 14		1e-37	5	49
motif 15		3.4e-36	3	41
motif 16		2.6e-27	8	15
motif 17		4.1e-27	4	41
motif 18		7.7e-25	5	23
motif 19		3.1e-26	2	50
motif 20		1.1e-25	3	33
