# Supplementary material for: Genome-Wide Characterization and Phylogenetic and Stress Response Expression Analysis of the MADS-Box Gene Family in Litchi (Litchi chinensis Sonn.)
Source: Int J Mol Sci. 2024 Feb 1;25(3):1754. doi: 10.3390/ijms25031754 (PMC10855657; doi:10.3390/ijms25031754)
Supplement: Supplementary file 1 [file ijms-25-01754-s001.zip › S7.xlsx]

## Sheet: Sheet1
Table S7. Secondary structure of LcMADS-box gene family members.
Protein	Alpha helix/%	Extended strand/%	Beta turn/%	Random coil/%
LcMADS1	52.58	10.05	3.61	33.76
LcMADS2	49.24	12.18	5.58	32.99
LcMADS3	47.51	15.47	7.18	29.83
LcMADS4	44.72	13.07	6.53	35.68
LcMADS5	51.08	8.66	4.33	35.93
LcMADS6	56.96	7.39	4.35	31.3
LcMADS7	59.22	9.41	3.14	28.24
LcMADS8	60.36	8.28	5.92	25.44
LcMADS9	44.06	10.62	4.06	41.25
LcMADS10	47.4	20.78	10.39	21.43
LcMADS11	65.59	3.23	1.61	29.57
LcMADS12	30.67	28	13.33	28
LcMADS13	29.41	12.06	4.71	53.82
LcMADS14	49.46	12.9	3.94	33.69
LcMADS15	36.01	6.93	1.11	55.96
LcMADS16	59.15	10.8	4.69	25.35
LcMADS17	63.64	11.36	1.82	23.18
LcMADS18	60.19	10.19	2.31	27.31
LcMADS19	62.04	10.65	2.78	24.54
LcMADS20	60	12	3.56	24.44
LcMADS21	59.79	12.89	2.58	24.74
LcMADS22	37.8	28.05	10.98	23.17
LcMADS23	63.03	10.9	1.9	24.17
LcMADS24	37.6	11.57	4.96	45.87
LcMADS25	42.11	17.11	6.58	34.21
LcMADS26	47.35	10.28	7.17	35.2
LcMADS27	45.02	10.9	5.21	38.86
LcMADS28	44.28	16.92	5.97	32.84
LcMADS29	31.6	10.42	5.21	52.77
LcMADS30	35.56	16.11	6.85	41.48
LcMADS31	40.29	9.71	4.12	45.88
LcMADS32	39.47	9.06	3.8	47.66
LcMADS33	56.25	8.75	2.08	32.92
LcMADS34	58.16	7.14	5.61	29.08
LcMADS35	37.89	12.63	7.63	41.84
LcMADS36	56.21	11.83	5.33	26.63
LcMADS37	32.01	17.99	6.83	43.17
LcMADS38	35.14	10.38	5.66	48.82
LcMADS39	37.25	18.43	6.27	38.04
LcMADS40	53.23	11.44	7.96	27.36
LcMADS41	51.02	10.61	2.45	35.92
LcMADS42	58.65	10.13	4.22	27
LcMADS43	60.38	10.38	2.83	26.42
LcMADS44	54.63	14.98	7.05	23.35
LcMADS45	36.11	8.64	4.32	50.93
LcMADS46	36.39	11.22	5.1	47.28
LcMADS47	65.61	12.1	5.1	17.2
LcMADS48	54	10.8	2.8	32.4
LcMADS49	52.8	13.08	6.54	27.57
LcMADS50	65.35	10.96	5.26	18.42
LcMADS51	61.19	11.44	3.48	23.88
LcMADS52	55.51	6.12	2.04	36.33
LcMADS53	52.87	9.84	1.64	35.66
LcMADS54	49.46	14.13	3.26	33.15
LcMADS55	40.85	19.72	7.75	31.69
LcMADS56	48.54	15.38	4.77	31.3
LcMADS57	59.76	11.83	5.33	23.08
LcMADS58	56.57	13.64	5.05	24.75
LcMADS59	53.18	12.72	5.2	28.9
LcMADS60	46.48	11.27	2.82	39.44
LcMADS61	57.38	9.43	2.05	31.15
LcMADS62	43.06	10.65	5.56	40.74
LcMADS63	41.85	15.76	7.07	35.33
LcMADS64	46.67	15.38	8.21	29.74
LcMADS65	42.92	11.67	7.08	38.33
LcMADS66	63.77	8.21	3.38	24.64
LcMADS67	56.33	8.57	2.86	32.24
LcMADS68	50.41	9.76	4.07	35.77
LcMADS69	32.1	13.64	4.55	49.72
LcMADS70	58.8	17.17	9.01	15.02
LcMADS71	38.71	15.05	13.98	32.26
LcMADS72	21.35	25.84	13.48	39.33
LcMADS73	45.7	10.93	6.62	36.75
LcMADS74	59.82	11.16	3.12	25.89
LcMADS75	58.93	12.05	3.57	25.45
LcMADS76	62.56	11.45	3.96	22.03
LcMADS77	45.18	18.27	4.57	31.98
LcMADS78	66.51	9.57	6.22	17.7
LcMADS79	39.31	21.97	5.2	33.53
LcMADS80	39.02	20.21	2.44	38.33
LcMADS81	42.86	17.62	9.52	30
LcMADS82	56.7	11.86	6.19	25.26
LcMADS83	51.18	11.81	3.94	33.074
LcMADS84	50.2	8.24	3.14	38.43
LcMADS85	67.55	11.17	4.26	17.02
LcMADS86	43.6	14.29	3.69	38.42
LcMADS87	53.31	8.26	3.72	34.71
LcMADS88	53.94	11.2	4.15	30.71
LcMADS89	60.68	8.97	4.27	26.07
LcMADS90	32.16	11.06	3.77	53.02
LcMADS91	29.91	14.61	2.97	52.51
LcMADS92	31.13	9.43	3.3	56.13
LcMADS93	65.05	13.44	5.38	16.13
LcMADS94	58.78	8.02	2.67	30.53
