# Supplementary material for: Genome-Wide Characterization and Phylogenetic and Stress Response Expression Analysis of the MADS-Box Gene Family in Litchi (Litchi chinensis Sonn.)
Source: Int J Mol Sci. 2024 Feb 1;25(3):1754. doi: 10.3390/ijms25031754 (PMC10855657; doi:10.3390/ijms25031754)
Supplement: Supplementary file 1 [file ijms-25-01754-s001.zip › S8.xlsx]

## Sheet: Sheet1
Table S8. Cis-regulatory elements present in the promoter regions of LcMADS-box gene family members.
Gene Name	Gene ID	LightRE	zein metabolism	circadian control	ABRE	AuxRE	SARE	MeJARE	GARE	MYB-drought	defense and stress	anaerobic induction	low-temperature	anoxic induction	total
LcMADS1	LITCHI017400	3			2	2				1		1			9
LcMADS2	LITCHI012726		1						1						2
LcMADS3	LITCHI012728	1	1						1						3
LcMADS4	LITCHI012744	1	1					2							4
LcMADS5	LITCHI025595	4			1				1		1	1			8
LcMADS6	LITCHI025598	1		1					2		1				5
LcMADS7	LITCHI026995	2		1		1			1						5
LcMADS8	LITCHI027164	1								1					0
LcMADS9	LITCHI030179	3					1	1		1		1			7
LcMADS10	LITCHI031795	6			3			2	1	2		1	1		16
LcMADS11	LITCHI000445	1					1								2
LcMADS12	LITCHI000751							4							4
LcMADS13	LITCHI000754	3	1		1		1			1		2			9
LcMADS14	LITCHI000755	1		1				2							4
LcMADS15	LITCHI001217	1						2				4			7
LcMADS16	LITCHI001246	3						4		1			1		9
LcMADS17	LITCHI001247	4						4		1			1		10
LcMADS18	LITCHI001248	3						4		1					0
LcMADS19	LITCHI001249	3						4		1			1		9
LcMADS20	LITCHI001250	2						4		1			1		8
LcMADS21	LITCHI001251	5						2					1		8
LcMADS22	LITCHI001252	1						2							3
LcMADS23	LITCHI001256	3						4		1			1		9
LcMADS24	LITCHI001361	6		2	1			4	3			6	2		24
LcMADS25	LITCHI001392	1	1		1								1		4
LcMADS26	LITCHI001394	3			2		1		1	2		2			11
LcMADS27	LITCHI001395	1								1			1		3
LcMADS28	LITCHI001396	2						2	1					1	9
LcMADS29	LITCHI001457		1					2							3
LcMADS30	LITCHI001458	3			1			2	1					1	8
LcMADS31	LITCHI001822	3					1	2							6
LcMADS32	LITCHI001823	3					1	2							6
LcMADS33	LITCHI002258	2	1				1	4				1			9
LcMADS34	LITCHI002886	1					1	4	1	1					8
LcMADS35	LITCHI003297	7			2		1			2		1	1		14
LcMADS36	LITCHI003376				1		1								2
LcMADS37	LITCHI008374	9			3		1	4	1				2		20
LcMADS38	LITCHI008464	4	2		1		3				1	3			2
LcMADS39	LITCHI008522	2	1								1	1			5
LcMADS40	LITCHI008609	2			2	1		4		1	2		1		13
LcMADS41	LITCHI008820		1				2	2	2	1					8
LcMADS42	LITCHI009242	1													1
LcMADS43	LITCHI009244	1						2		1					4
LcMADS44	LITCHI010203	1										2			3
LcMADS45	LITCHI010419	5	1		4			2							12
LcMADS46	LITCHI010424	5	1		3		1	4							14
LcMADS47	LITCHI010652	3			2			2		1					8
LcMADS48	LITCHI010713	1						4				1			3
LcMADS49	LITCHI011302	3			1										4
LcMADS50	LITCHI011705	3						6	1						10
LcMADS51	LITCHI011716	3			1				1						5
LcMADS52	LITCHI028032	1	2				1	2	1			1			8
LcMADS53	LITCHI028062	2	1							1		1			5
LcMADS54	LITCHI028396	1					1	4			1	1			8
LcMADS55	LITCHI028399										1	1			2
LcMADS56	LITCHI028439					1		2	1			2			6
LcMADS57	LITCHI028843	1							1			1	1		4
LcMADS58	LITCHI028844	3	1		1			4							4
LcMADS59	LITCHI028845	2						2							4
LcMADS60	LITCHI028871	3			2			2		1					8
LcMADS61	LITCHI028933	1		1				2				1	1		6
LcMADS62	LITCHI029614	1			1							1	1		4
LcMADS63	LITCHI029895							4							4
LcMADS64	LITCHI029901	3			2			2	2		1				10
LcMADS65	LITCHI022805	4							1	1	1				7
LcMADS66	LITCHI022932	2								2	1				5
LcMADS67	LITCHI023327	1		1					1				1		4
LcMADS68	LITCHI023328	2								1		2			8
LcMADS69	LITCHI023455	2	1				1			2		1			7
LcMADS70	LITCHI006530	4			2	1	1	4			1				13
LcMADS71	LITCHI006580	1										2	1		4
LcMADS72	LITCHI006581							2	1				1		4
LcMADS73	LITCHI006970	6	2		2			4	1	2	1	1		1	20
LcMADS74	LITCHI007177	1				1		4		1		1	1		9
LcMADS75	LITCHI007198	1				1		4		2		1	1		10
LcMADS76	LITCHI007230	4			1							1			6
LcMADS77	LITCHI007388	3		1						1					5
LcMADS78	LITCHI020322	5	1						1						5
LcMADS79	LITCHI021200			1					1	1					3
LcMADS80	LITCHI021201	5			1			2	1	1		1			11
LcMADS81	LITCHI023927					1		4		2	1		1		9
LcMADS82	LITCHI024521	2	1					4	1				1		9
LcMADS83	LITCHI004481						1		1	1	2	1			6
LcMADS84	LITCHI004634	1	1	1				4		3		1			11
LcMADS85	LITCHI004635	3						2		1		1			7
LcMADS86	LITCHI005193	1						4	2	2	1	2	1		13
LcMADS87	LITCHI005351		1					4				1			6
LcMADS88	LITCHI005352	3						2	1	3		2			5
LcMADS89	LITCHI006184	1						2			2				5
LcMADS90	LITCHI018826	6			3		3	2			1	3			18
LcMADS91	LITCHI018990	3			1							3			7
LcMADS92	LITCHI019277	3			1		2		1			2			9
LcMADS93	LITCHI019333							2		1	1	1			5
LcMADS94	LITCHI019334	4			1				1	2					8
total		213	24	10	50	9	27	167	38	53	21	63	26	3	704
