# Supplementary material for: Genome-Wide Characterization and Phylogenetic and Stress Response Expression Analysis of the MADS-Box Gene Family in Litchi (Litchi chinensis Sonn.)
Source: Int J Mol Sci. 2024 Feb 1;25(3):1754. doi: 10.3390/ijms25031754 (PMC10855657; doi:10.3390/ijms25031754)
Supplement: Supplementary file 1 [file ijms-25-01754-s001.zip › S9.xlsx]

## Sheet: Sheet1
Table S9. The primers list used for qRT-PCR.
Gene name	Primer name	Primer sequence (5’-3’)	Primer position (nt)
LcMADS7	LcMADS7-F	ACCCCGGGTCTGTTACTGA	311-329
	LcMADS7-R	AAGAGCTGAGCGCCTCAC	433-416
LcMADS8	LcMADS8-F	ATGGGGTGGCTGATCGAG	310-327
	LcMADS8-R	GGTGCAAGGGCTGTTGGA	437-420
LcMADS16	LcMADS16-F	ATCGACAACACCACGGCC	31-48
	LcMADS16-R	GTTGAGAGCTCCTGTGCCT	110-92
LcMADS17	LcMADS17-F	GATGGACAGGGTGGGCTC	4-21
	LcMADS17-R	ATGTAACCTGCCTGGCCG	97-80
LcMADS18	LcMADS18-F	ATCGACAACACCACGGCC	31-48
	LcMADS18-R	GTTGAGAGCTCCTGTGCCT	110-92
LcMADS19	LcMADS19-F	AACACCATGGCCAGGCAG	37-54
	LcMADS19-R	CCTGTGGCAGAGAAGACCA	155-137
LcMADS20	LcMADS20-F	TGGACAGAGTGGGCTCGA	6-23
	LcMADS20-R	ATGTAACCTGCCTGGCCG	97-80
LcMADS21	LcMADS21-F	ATCGACAACACCACGGCC	31-48
	LcMADS21-R	GTTGAGAGCTCCTGTGCCT	110-92
LcMADS24	LcMADS24-F	GTGGTGCTGAGGTTGCCA	1439-1456
	LcMADS24-R	GCCTGAGGCTTGTGGAGG	1560-1543
LcMADS37	LcMADS37-F	TCGAACGCAGGAAGCTCG	634-651
	LcMADS37-R	GTCAGCCGAGGCACAGTT	755-738
LcMADS47	LcMADS47-F	GGCCAGGCAAGTCACCTT	45-62
	LcMADS47-R	GCAACTTCAGCGTCGCAG	131-114
LcMADS60	LcMADS60-F	CTGTGGAGACGTGGCCAG	179-196
	LcMADS60-R	TCCTTTCTCGCTTCCTCGC	263-245
LcMADS61	LcMADS61-F	GCCTGCAAAGCCAAAGCA	575-592
	LcMADS61-R	CATCTGGTCCTGGCGCTG	717-700
LcMADS66	LcMADS66-F	GGAATGCCCCCACGGAAT	517-534
	LcMADS66-R	TCGTCTCTCAGGTGGCCC	615-598
LcMADS69	LcMADS69-F	TGCTGATGAGTGGTGTGCA	572-590
	LcMADS69-R	TAGTCTGGAACGGGGCCA	713-696
LcMADS83	LcMADS83-F	CCTGCAATTAGGGCCTCCA	666-684
	LcMADS83-R	TCACAGCAGCCCCAGTTG	765-748
LcMADS84	LcMADS84-F	GGGGCTTTGCTGGTTTGC	533-550
	LcMADS84-R	TTGAGGTGGTTGACGCGG	633-616
LcMADS85	LcMADS85-F	CCAAGCGCCGTACTGGAT	65-82
	LcMADS85-R	GCGGTCCAGGATGCTGTT	198-181
LcMADS86	LcMADS86-F	GGCCGTCAAGCGACCTAT	46-63
	LcMADS86-R	ACTGCGCTTTCCATTGCA	186-169
LcMADS88	LcMADS88-F	TCGCACAAAGGCAAGGTCT	145-163
	LcMADS88-R	ACGAGCTGCCTCTCCGTA	242-225
LcMADS94	LcMADS94-F	CGAGGCCGATGTGGGTTT	117-134
	LcMADS94-R	TGCTGTCGCTGTTCTGCA	242-225
Actin	Actin-F	CAACTGGTATTGTCTTGGATTCTG	449-472
	Actin-R	TCATCAAGGCATCGGTTAGA	577-558
